# Supplementary material for: The PML1-WDR5 axis regulates H3K4me3 marks and promotes stemness of estrogen receptor-positive breast cancer
Source: Cell Death Differ. 2024 Apr 16;31(6):768–78. doi: 10.1038/s41418-024-01294-6 (PMC11164886; doi:10.1038/s41418-024-01294-6)
Supplement: Supplementary file 3 — Supplementary Tables [file 41418_2024_1294_MOESM3_ESM.xlsx]

## Sheet: STable1
Supplementary Table 1
Antibodies
Name	Origen	Source	Assay	Dilution
β-actin	Mouse	Sigma-Aldrich (A5441)	WB	1:20000
ERα	Rabbit	Cell Signaling Technology (13258S)	WB/ChIP	1:2000/1:50
FLAG	Mouse	Santa Cruz (sc-166355)	WB	1.43056
H3K4me3	Rabbit	Cell Signaling Technology (9727S)	ChIP	01:50:00
HA	Mouse	Santa Cruz (sc-7392)	WB	1.43056
MLL1	Rabbit	Cell Signaling Technology (34907S)	ChIP	01:50:00
MLL2	Rabbit	Cell Signaling Technology (61702S)	ChIP	01:50:00
panPML	Rabbit	Open Biosystems	WB/ChIP	1:4000/1:100
PML1	Rabbit	Thermo Fisher	WB	2.81944
PML	Mouse	Santa Cruz (sc-966)	PLA	0.180556
WDR5	Rabbit	Cell Signaling Technology (13105S)	WB/ChIP	1:2000/1:50
Biological Samples
Reagent or Resource		Source	Identifier
MCF-7		ATCC
T47D		ATCC
ZR-75-1		ATCC
HEK293T		ATCC
DH5α Competent Cells		ThermoFisher Scientific	18258012
Chemicals, Peptides, Recombinant Proteins, Reagents & Other Materials
Reagent or Resource		Source	Identifier
Penicillin-Streptomycin (10,000 U/mL)		ThermoFisher Scientific	15140122
DMEM, high glucose, pyruvate		ThermoFisher Scientific	11995065
RPMI 1640 Medium		ThermoFisher Scientific	11875119
Human recombinant Insulin		Lonza	BE02-033E20
OICR-9429		Thomas Scientific	C817G46
C16		Cleveland Clinic Foundation
Matrigel Basement Membrnance Matrix		Corning	354234
IPA 400HC Resin		REPLIGEN	10-2500-01
Lipofectamine 2000		ThermoFisher Scientific	11668019
ALDEFLUOR assay		StemCell Technologies	1700
MammoCult Human Medium Kit		StemCell Technologies	5620
Estradiol		Sigma-Aldrich	E2758
Fulvestrant		Selleck Chemicals	ICI-182780
Collagen, Type I solution		Sigma-Aldrich	C3867-1VL
Cell Counting Kit-8		Dojindo Molecular Technologies	CK04
Supplementary Table 2
qPCR primer		Sequence (5’-3’)
18S	Forward	CGTCTGCCCTATCAACTTTCG
	Reverse	CCTTGGGATGTGGTAGCCGTT
ALDH1A1	Forward	CCGTGGCGTACTATGGATGC
	Reverse	GCAGCAGCAGATCTCTTTCGAT
CD44	Forward	CTGCCGCTTTGCAGGTGTA
	Reverse	CATTGTGGGCAAGGTGCTATT
CDS2	Forward	CACTATTGGCTACAACGTCTACC
	Reverse	AGAAGTAATCCGTCACTGTCTCA
ESR1	Forward	GAAAGGTGGGATACGAAAAGACC
	Reverse	GCTGTTCTTCTTAGAGCGTTTGA
JAG1	Forward	GTCCATGCAGAACGTGAACG
	Reverse	GCGGGACTGATACTCCTTGA
KLF4	Forward	CAGCTTCACCTATCCGATCCG
	Reverse	GACTCCCTGCCATAGAGGAGG
MYC	Forward	CAGCGACTCTGAGGAGGAAC
	Reverse	GCTGGTGCATTTTCGGTTGT
NANOG	Forward	CCCCAGCCTTTACTCTTCCTA
	Reverse	CCAGGTTGAATTGTTCCAGGTC
PML	Forward	CCGCCCTGGATAACGTCTTT
	Reverse	CTCGTGCTTGAGGAACCACT
POU5F1	Forward	CTTGAATCCCGAATGGAAAGGG
	Reverse	GTGTATATCCCAGGGTGATCCTC
SNAI1	Forward	ACTGCAACAAGGAATACCTCAG
	Reverse	GCACTGGTACTTCTTGACATCTG
SOX2	Forward	GAGGAAGAGGTAACCACAGGG
	Reverse	TACAGCATGTCCTACTCGCAG
YAP1	Forward	TAGCCCTGCGTAGCCAGTTA
	Reverse	TCATGCTTAGTCCACTGTCTGT
ChIP qPCR primer
JAG1	Forward	CGCAGGTAACACAATGACGC
	Reverse	GAGCACGCCCTCTCATGAAT
KLF4	Forward	GTTCCTTACTTATTACTTCCTTCGC
	Reverse	AGTTTGTTGATTTAGCTGCCATAG
MYC	Forward	GCTTGGCGGGAAAAAGAACG
	Reverse	GAAGCCCCCTATTCGCTCC
NANOG	Forward	CTGGGAAGAAGCTAAAGAGCCAG
	Reverse	AATGGTACTTGTTTTCAGCACCTA
SNAI1	Forward	AGTGGTTCTTCTGCGCTACTG
	Reverse	CTTCCGATTGGGGTCGGAG
YAP1	Forward	CCGGATTGGACCCATCGTTT
	Reverse	TTTCGCTGCAAGTTGCTACA
Supplementary Table 3
hgnc_symbol	Description	PML	ESR1	MYC
ABCB5	ATP binding cassette subfamily B member 5 [Source:HGNC Symbol;Acc:HGNC:46]	-	-	-
ALCAM	activated leukocyte cell adhesion molecule [Source:HGNC Symbol;Acc:HGNC:400]	-	-	v
ALDH1A1	aldehyde dehydrogenase 1 family member A1 [Source:HGNC Symbol;Acc:HGNC:402]	-	-	-
ATXN1	ataxin 1 [Source:HGNC Symbol;Acc:HGNC:10548]	v	v	v
BMI1	BMI1 proto-oncogene, polycomb ring finger [Source:HGNC Symbol;Acc:HGNC:1066]	v	v	v
CD24	CD24 molecule [Source:HGNC Symbol;Acc:HGNC:1645]	v	v	v
CD34	CD34 molecule [Source:HGNC Symbol;Acc:HGNC:1662]	-	-	-
CD38	CD38 molecule [Source:HGNC Symbol;Acc:HGNC:1667]	-	-	-
CD44	CD44 molecule (Indian blood group) [Source:HGNC Symbol;Acc:HGNC:1681]	-	-	v
ENG	endoglin [Source:HGNC Symbol;Acc:HGNC:3349]	-	-	v
ETFA	electron transfer flavoprotein subunit alpha [Source:HGNC Symbol;Acc:HGNC:3481]	v	v	v
FLOT2	flotillin 2 [Source:HGNC Symbol;Acc:HGNC:3758]	v	v	v
GATA3	GATA binding protein 3 [Source:HGNC Symbol;Acc:HGNC:4172]	-	-	v
ITGA2	integrin subunit alpha 2 [Source:HGNC Symbol;Acc:HGNC:6137]	-	-	v
ITGA4	integrin subunit alpha 4 [Source:HGNC Symbol;Acc:HGNC:6140]	-	-	-
ITGA6	integrin subunit alpha 6 [Source:HGNC Symbol;Acc:HGNC:6142]	-	-	v
ITGB1	integrin subunit beta 1 [Source:HGNC Symbol;Acc:HGNC:6153]	v	v	v
KIT	KIT proto-oncogene, receptor tyrosine kinase [Source:HGNC Symbol;Acc:HGNC:6342]	-	-	v
MS4A1	membrane spanning 4-domains A1 [Source:HGNC Symbol;Acc:HGNC:7315]	-	-	-
MUC1	mucin 1, cell surface associated [Source:HGNC Symbol;Acc:HGNC:7508]	-	-	v
PECAM1	platelet and endothelial cell adhesion molecule 1 [Source:HGNC Symbol;Acc:HGNC:8823]	-	-	v
PROM1	prominin 1 [Source:HGNC Symbol;Acc:HGNC:9454]	-	-	v
PTPRC	protein tyrosine phosphatase receptor type C [Source:HGNC Symbol;Acc:HGNC:9666]	-	-	-
THY1	Thy-1 cell surface antigen [Source:HGNC Symbol;Acc:HGNC:11801]	-	-	-
EGF	epidermal growth factor [Source:HGNC Symbol;Acc:HGNC:3229]	-	-	-
ERBB2	erb-b2 receptor tyrosine kinase 2 [Source:HGNC Symbol;Acc:HGNC:3430]	v	v	v
KITLG	KIT ligand [Source:HGNC Symbol;Acc:HGNC:6343]	v	v	v
LIN28B	lin-28 homolog B [Source:HGNC Symbol;Acc:HGNC:32207]	-	-	-
NOS2	nitric oxide synthase 2 [Source:HGNC Symbol;Acc:HGNC:7873]	-	-	-
BMP7	bone morphogenetic protein 7 [Source:HGNC Symbol;Acc:HGNC:1074]	v	v	v
DNMT1	DNA methyltransferase 1 [Source:HGNC Symbol;Acc:HGNC:2976]	v	v	-
FGFR2	fibroblast growth factor receptor 2 [Source:HGNC Symbol;Acc:HGNC:3689]	-	-	v
KLF4	KLF transcription factor 4 [Source:HGNC Symbol;Acc:HGNC:6348]	v	v	v
LIN28A	lin-28 homolog A [Source:HGNC Symbol;Acc:HGNC:15986]	-	-	-
MYC	MYC proto-oncogene, bHLH transcription factor [Source:HGNC Symbol;Acc:HGNC:7553]	v	v	v
NANOG	Nanog homeobox [Source:HGNC Symbol;Acc:HGNC:20857]	-	-	-
POU5F1	POU class 5 homeobox 1 [Source:HGNC Symbol;Acc:HGNC:9221]	-	-	v
SOX2	SRY-box transcription factor 2 [Source:HGNC Symbol;Acc:HGNC:11195]	-	-	v
FOXP1	forkhead box P1 [Source:HGNC Symbol;Acc:HGNC:3823]	v	v	v
HDAC1	histone deacetylase 1 [Source:HGNC Symbol;Acc:HGNC:4852]	v	-	v
MYCN	MYCN proto-oncogene, bHLH transcription factor [Source:HGNC Symbol;Acc:HGNC:7559]	-	-	v
SIRT1	sirtuin 1 [Source:HGNC Symbol;Acc:HGNC:14929]	v	v	v
WNT1	Wnt family member 1 [Source:HGNC Symbol;Acc:HGNC:12774]	-	-	v
AXL	AXL receptor tyrosine kinase [Source:HGNC Symbol;Acc:HGNC:905]	-	-	v
ID1	inhibitor of DNA binding 1 [Source:HGNC Symbol;Acc:HGNC:5360]	v	v	v
CXCL8	C-X-C motif chemokine ligand 8 [Source:HGNC Symbol;Acc:HGNC:6025]	-	-	-
KLF17	KLF transcription factor 17 [Source:HGNC Symbol;Acc:HGNC:18830]	-	-	v
PLAT	plasminogen activator, tissue type [Source:HGNC Symbol;Acc:HGNC:9051]	-	-	v
PLAUR	plasminogen activator, urokinase receptor [Source:HGNC Symbol;Acc:HGNC:9053]	-	-	v
SNAI1	snail family transcriptional repressor 1 [Source:HGNC Symbol;Acc:HGNC:11128]	v	v	v
TWIST1	twist family bHLH transcription factor 1 [Source:HGNC Symbol;Acc:HGNC:12428]	-	-	v
TWIST2	twist family bHLH transcription factor 2 [Source:HGNC Symbol;Acc:HGNC:20670]	-	-	-
ZEB1	zinc finger E-box binding homeobox 1 [Source:HGNC Symbol;Acc:HGNC:11642]	-	-	v
ZEB2	zinc finger E-box binding homeobox 2 [Source:HGNC Symbol;Acc:HGNC:14881]	-	-	-
DACH1	dachshund family transcription factor 1 [Source:HGNC Symbol;Acc:HGNC:2663]	-	-	-
FOXA2	forkhead box A2 [Source:HGNC Symbol;Acc:HGNC:5022]	-	-	-
PTCH1	patched 1 [Source:HGNC Symbol;Acc:HGNC:9585]	-	-	v
LATS1	large tumor suppressor kinase 1 [Source:HGNC Symbol;Acc:HGNC:6514]	v	v	v
MERTK	MER proto-oncogene, tyrosine kinase [Source:HGNC Symbol;Acc:HGNC:7027]	-	-	v
SAV1	salvador family WW domain containing protein 1 [Source:HGNC Symbol;Acc:HGNC:17795]	v	v	v
TAZ	#N/A	v	v	v
WWC1	WW and C2 domain containing 1 [Source:HGNC Symbol;Acc:HGNC:29435]	v	v	v
YAP1	Yes1 associated transcriptional regulator [Source:HGNC Symbol;Acc:HGNC:16262]	v	v	v
SMO	smoothened, frizzled class receptor [Source:HGNC Symbol;Acc:HGNC:11119]	-	-	-
DLL1	delta like canonical Notch ligand 1 [Source:HGNC Symbol;Acc:HGNC:2908]	-	-	v
DLL4	delta like canonical Notch ligand 4 [Source:HGNC Symbol;Acc:HGNC:2910]	v	v	v
JAG1	jagged canonical Notch ligand 1 [Source:HGNC Symbol;Acc:HGNC:6188]	v	v	v
MAML1	mastermind like transcriptional coactivator 1 [Source:HGNC Symbol;Acc:HGNC:13632]	v	v	v
NOTCH1	notch receptor 1 [Source:HGNC Symbol;Acc:HGNC:7881]	-	-	-
NOTCH2	notch receptor 2 [Source:HGNC Symbol;Acc:HGNC:7882]	-	-	-
DKK1	dickkopf WNT signaling pathway inhibitor 1 [Source:HGNC Symbol;Acc:HGNC:2891]	v	v	v
EPCAM	epithelial cell adhesion molecule [Source:HGNC Symbol;Acc:HGNC:11529]	v	v	-
FZD7	frizzled class receptor 7 [Source:HGNC Symbol;Acc:HGNC:4045]	v	v	v
ABCG2	ATP binding cassette subfamily G member 2 (Junior blood group) [Source:HGNC Symbol;Acc:HGNC:74]	-	-	v
GSK3B	glycogen synthase kinase 3 beta [Source:HGNC Symbol;Acc:HGNC:4617]	v	v	v
IKBKB	inhibitor of nuclear factor kappa B kinase subunit beta [Source:HGNC Symbol;Acc:HGNC:5960]	-	-	v
JAK2	Janus kinase 2 [Source:HGNC Symbol;Acc:HGNC:6192]	v	v	v
NFKB1	nuclear factor kappa B subunit 1 [Source:HGNC Symbol;Acc:HGNC:7794]	v	v	v
ATM	ATM serine/threonine kinase [Source:HGNC Symbol;Acc:HGNC:795]	v	v	v
CHEK1	checkpoint kinase 1 [Source:HGNC Symbol;Acc:HGNC:1925]	v	v	v
DDR1	discoidin domain receptor tyrosine kinase 1 [Source:HGNC Symbol;Acc:HGNC:2730]	-	-	v
STAT3	signal transducer and activator of transcription 3 [Source:HGNC Symbol;Acc:HGNC:11364]	v	v	v
TGFBR1	transforming growth factor beta receptor 1 [Source:HGNC Symbol;Acc:HGNC:11772]	v	v	v
WEE1	WEE1 G2 checkpoint kinase [Source:HGNC Symbol;Acc:HGNC:12761]	v	v	v
